# Supplementary material for: Amorphophallus konjac: A Novel Alternative Flour on Gluten-Free Bread
Source: Foods. 2021 May 27;10(6):1206. doi: 10.3390/foods10061206 (PMC8229984; doi:10.3390/foods10061206)
Supplement: Supplementary file 1 [file foods-10-01206-s001.zip]

Archive with 1 entries (1 files):
- foods-1232670-supplementary.pdf
